# Supplementary material for: That’s My Cue to Eat: A Systematic Review of the Persuasiveness of Front-of-Pack Cues on Food Packages for Children vs. Adults
Source: Nutrients. 2020 Apr 11;12(4):1062. doi: 10.3390/nu12041062 (PMC7230775; doi:10.3390/nu12041062)
Supplement: Supplementary file 1 [file nutrients-12-01062-s001.zip]

Archive with 5 entries (5 files):
- S1. Search string.pdf
- S2. Additional results.pdf
- S3. Overview study characteristics.xlsx
- S4. Risk of bias assessment for randomized trials.xlsx
- S5. Risk of bias assessment for non-randomized trials.xlsx
