# Supplementary material for: That’s My Cue to Eat: A Systematic Review of the Persuasiveness of Front-of-Pack Cues on Food Packages for Children vs. Adults
Source: Nutrients. 2020 Apr 11;12(4):1062. doi: 10.3390/nu12041062 (PMC7230775; doi:10.3390/nu12041062)
Supplement: Supplementary file 1 [file nutrients-12-01062-s001.zip › S3. Overview study characteristics.xlsx]

## Sheet: Blad1
Author(s)	Article reference nr.	Cue Category	Cue type	study setting	Age (category; Range / Medium)	Total sample size	Food type	Normative influence?	Outcome	Main effect?
Aerts & Smits (2017)	[16]	Visual	Package size	Laboratory	Children; Age: 6-7 y	96 participants	Sugary cereal	Implicit	Intake	Yes
Aerts & Smits (2019; study 1)	[31]	Visual	Illustration	Laboratory	Children ; Age: 6-8 y	47 participants	Grapes, chocolate nuts	Implicit	Intake	Yes
Aerts & Smits (2019; study 2)	[31]	Visual	Illustration	Laboratory	Children ; Age: 5-7 y	24 participants	Bread spread (chocolate and cheese)	Implicit	Intake	Yes
Argo & White (2012; study 1)	[41]	Visual	Package size	Laboratory	Adults ; Age: n.a.	76 participants	Candies	Implicit	Intake	Yes
Argo & White (2012; study 2)	[41]	Visual	Package size ; Product visibility	Laboratory	Adults ; Age: n.a.	207 participants	Candies	Implicit	Intake	Yes; Yes
Argo & White (2012; study 3)	[41]	Informational	Label	Workplace	Adults ; Age: n.a.	187 participants	Chocolate	No	Intake	Yes
Argo & White (2012; study 4)	[41]	Visual	Package size	Laboratory	Adults ; Age: n.a.	297 participants	Chocolate	Implicit	Intake	Yes
Argo & White (2012; study 5)	[41]	Visual	Package size	Laboratory	Adults ; Age: n.a.	105 participants	Chocolate	Implicit	Intake	No
Aschemann-Witzel & Hamm (2010)	[77]	Informational	Claim	Laboratory store (with eye tracking)	Adults ; Age: ≥ 18 y	210 participants	Yoghurt, breakfast cereals, pasta	No	Choice	Yes
Bialkova et al. (2019; study 2)	[43]	Informational & Visual	Label ; Branding	Laboratory store (with eye tracking)	Adults ; Age: 16-69 y	120 participants	Cereal bars	No	Choice	n.a.; Yes
Cioffi et al. (2015)	[67]	Informational	Label	Natural experiment	Adults ; Age: n.a.	n.a.	Pre-packaged food items	No	Sales	Yes
De Bondt et al. (2017; study 2)	[33]	Visual	Sealability	Cinema	Adults ; Age: M = 20.62 y	79 participants	Candies (jelly beans)	Implicit	Intake	Yes
De Bondt et al. (2017; study 3)	[33]	Visual	Sealability	Home	Adults ; Age: M = 24.58 y	43 participants	Candies, salted peanuts	Implicit	Intake	Yes
Eykelenboom et al. (2018)	[53]	Visual	Package size	Club meeting room	Adults ; M = 70.5 y	205 participants	Peanut butter	Implicit	Intended intake	No
Fenko et al. (2014)	[66]	Informational	Label	Laboratory store (with eye tracking)	Adults ; Age: 18-63 y	48 participants	Yoghurt	No	Choice	Yes
Forman et al. (2009)	[59]	Visual	Branding	Laboratory	Children; Age: 4-6 y	43 participants	"Meals"	No	Intake	No
Gomes et al. (2014)	[60]	Visual	Product visibility	Laboratory store (with eye tracking)	Adults ; Age: ≥ 18 y	28 participants	Bottled beverages (water, juices, ...)	No	Choice	Yes
Goodman et al. (2012)	[68]	Informational	Label	Laboratory	Adults ; Age: ≥ 18 y	430 participants	Crackers	No	Choice	Yes
Graham et al. (2016)	[40]	Informational	Label	Laboratory store (with eye tracking)	Children / Adults Age: M = 7.3 y ; M = 38.1 y	153 parent/child duo's	Crackers, cookies, cereals, chips	No	Choice	No
Grummon et al. (2019)	[69]	Informational	Label	Laboratory store	Adults ; Age: M = 29.0 y	400 participants	Low-calorie and high-calorie beverages, foods	No	Choice	Yes
Gutjar et al. (2014)	[78]	Informational	Congruency cue	Cafeteria	Adults ; Age: 18-55 y	168 participants	Breakfast drinks, dairy dessert products	Implicit	Choice	Yes
Haire & Raynor (2014)	[54]	Visual	Package size	Home	Adults ; Age: 18-35 y	64 participants	Pretzels	Implicit	Intake	No
Huyghe et al. (2017; study 1)	[57]	Visual	Packaging shape	Laboratory kitchen	Adults ; Age: M = 20.64 y	79 participants	Baking butter	No	Intended intake	Yes
Huyghe et al. (2017; study 2)	[57]	Visual	Packaging shape	Laboratory	Adults ; Age: M = 21.86 y	71 participants	Mayonnaise	No	Intended intake	Yes
Huyghe et al. (2017; study 3)	[57]	Visual	Packaging shape	Laboratory	Adults ; Age: M = 21.5 y	108 participants	Mayonnaise	No	Intended intake	Yes
Julia et al. (2016)	[63]	Informational	Label	Laboratory store	Adults ; Age: ≥ 18 y	901 participants	Breakfast cereals, sweet biscuits, appetizers	No	Choice	No
Keller et al. (2012; study 2)	[45]	Visual	Branding element	Laboratory	Children ; Age: 7-9 y	168 participants	Cereal, snacks, vegetables, drinks	No	Intake	No
Keller et al. (2012; study 3)	[45]	Visual	Endorser	Home	Children ; Age: 4-5 y	16 participants	Fruit and vegetables	Implicit	Intake	Yes
Koenigstorfer et al. (2014; study 1)	[65]	Informational	Label	Laboratory store	Adults ; Age: 16-70 y	184 participants	Pasta meals	No	Choice	No
Koenigstorfer et al. (2014; study 2)	[65]	Informational	Label	Laboratory store	Adults ; Age: 16-71 y	152 participants	Cereal bars	No	Choice	No
Koenigstorfer, Groeppel-Klein et al. (2013; study 2)	[75]	Informational	Claim	Shopping mall	Adults ; Age: M = 25.9 y	135 participants	Trail mix	No	Intake	Yes
Koenigstorfer, Wasowicz-Kirylo et al. (2013)	[64]	Informational	Label	Laboratory store (with eye tracking)	Adults ; Age: M = 37.8	160 participants	Mixed snack foods	No	Choice	No
Leonard et al. (2019; study 1a)	[46]	Visual	Endorser	Public place	Children ; Age: M = 6.6 y	26 participants	Fruit-flavored gummy snack	Implicit	Choice	Yes
Leonard et al. (2019; study 1b)	[46]	Visual	Endorser	Public place	Children ; Age: M = 6.2 y	26 participants	Fruit-flavored gummy snack	Implicit	Choice	Yes
Leonard et al. (2019; study 1c)	[46]	Visual	Endorser	Public place	Children ; Age: M = 7.3 y	29 participants	Carrots	Implicit	Choice	Yes
Leonard et al. (2019; study 2)	[46]	Visual	Endorser	Public place	Children ; Age: 3 - 12 y	139 participants	Raisins, gummy snacks	Implicit	Choice	Yes
Leonard et al. (2019; study 3)	[46]	Visual	Endorser	Public place	Children ; Age: M = 5.8 y	110 participants	Dried apricot, cookies	Implicit	Intake	No
Letona et al. (2014)	[47]	Visual	Endorser	School	Children ; Age: 4.3 - 11.5 y	121 participants	Crackers, chips, baby carrots	Implicit	Choice	Yes
Lima et al. (2019)	[39]	Informational	Label	Laboratory	Children / Adults ; Age: 6-12 y ; 18-65 y	800 participants (400 adults, 400 children)	Beverages (grape nectar, chocolate flavoured milk)	No	Choice	No
Macalister & Ethridge (2019)	[51]	Visual	Illustration	School	Children ; Age: 3.6 - 7.11 y	212 parrticipants	Crackers, fruit	Implicit	Choice	Yes
Machín et al. (2019)	[73]	Informational	Label	Laboratory store (with eye tracking)	Adults ; Age: ≥ 18 y	199 participants	Different grocery products	No	Choice	Yes
Mantzari et al. (2019)	[61]	Informational	Label	Laboratory	Adults ; Age: M = 40.0 y	401 participants	Sugar-sweetened beverages	No	Choice	No
Newman et al. (2014; study 2)	[74]	Informational	Label	Laboratory store	Adults ; Age: 20 - 65 y	120 participants	Macaroni Cheese	No	Choice	Yes
Neyens et al. (2015)	[50]	Visual	Illustration	Cafeteria	Children ; Age: 4 - 5 years old	22 participants	Sugary cereal	Implicit	Intake	Yes
Poquet et al. (2019)	[38]	Informational	Label	Laboratory	Children / Adults; Age: 7-11 years ; n.a.	95 parent / child duo's	Snacks (food and beverages)	No	Choice	Yes
Raynor et al. (2009)	[56]	Visual	Package size	Home	Adults ; Age: M = 50.6	24 participants	Breakfast foods: cereal, canned peaches, applesauce, cheddar cheese.	Implicit	Intake	Yes
Roberto et al. (2010)	[48]	Visual	Endorser	School	Children ; Age: 3.8 - 6.2 y	40 participants	Graham crackers, gummy fruit snacks, and carrots	Implicit	Choice	Yes
Roberto et al. (2012)	[62]	Informational	Label	Laboratory	Adults ; Age: 18 - 72 y	216 participants	Sugary cereal	No	Intake	No
Sacks et al. (2009)	[71]	Informational	Label	Natural experiment	Adults ; Age: n.a.	n.a.	Ready-meals, sandwiches	No	Sales	No
Smed et al. (2019)	[72]	Informational	Label	Natural experiment	Adults ; Age: n.a.	7216 households	Milk, yoghurt, sauces, cereals, fats/oils.	No	Sales	No
Spanos et al. (2015)	[42]	Informational & Visual	Label ; Package size	Laboratory	Adults ; Age: 18 - 28 y	104 participants	Pizza	Implicit	Intake	Yes; Yes
Steinhauser et al. (2019)	[76]	Informational	Claim	Laboratory store (with eye tracking)	Adults ; Age: ≥ 18 y	156 participants	Orange juice, chocolate	No	Choice	No
Stroebele et al. (2009)	[55]	Visual	Package size	Home	Adults ; Age: M = 37.3 y	59 participants	Sugared and salty snacks	Implicit	Intake	Yes
Tal et al. (2017; study 2)	[49]	Visual	Illustration	Laboratory	Adults ; Age: M = 18 - 55 y	51 participants	Sugary cereals	Implicit	Intended intake	Yes
van Kleef et al. (2014; study 3)	[52]	Visual	Package size	Laboratory	Adults ; Age: M = 21.0 y	165 participants	Mars chocolate bar	Implicit	Intake	No
Wegman (2018)	[70]	Informational	Label	Laboratory / fMRI	Adults ; Age: M = 24.0 y	31 participants	Water, fruit flavoured sugar sweetened beverage	No	Choice	Yes
Werle et al. (2016)	[58]	Visual	Branding	Laboratory	Adults ; Age: M = 20.0 y	77 participants	Candies (MNM's)	No	Intake	No
