# Supplementary material for: That’s My Cue to Eat: A Systematic Review of the Persuasiveness of Front-of-Pack Cues on Food Packages for Children vs. Adults
Source: Nutrients. 2020 Apr 11;12(4):1062. doi: 10.3390/nu12041062 (PMC7230775; doi:10.3390/nu12041062)
Supplement: Supplementary file 1 [file nutrients-12-01062-s001.zip › S4. Risk of bias assessment for randomized trials.xlsx]

## Sheet: Bias assessment
RANDOMIZED TRIALS (ROB 2)
Authors	Reference article nr.	Randomization bias	Intervention bias	Missing outcome bias	Measurement of outcome bias	Selection of reported result bias	Total risk of bias
Aerts & Smits (2017)	[16]	Low	Some concern	Low	Low	Some concern	Moderate
Aerts & Smits (2018; study 1)	[31]	Some concern	Some concern	Low	Low	Low	Moderate
Aerts & Smits (2018; study 2)	[31]	Some concern	Some concern	Low	Low	Low	Moderate
Argo & White (2012; study 1)	[41]	Some concern	Some concern	Low	Low	Some concern	High
Argo & White (2012; study 2)	[41]	Some concern	Some concern	Low	Low	Some concern	High
Argo & White (2012; study 3)	[41]	Some concern	Some concern	Low	Low	Some concern	High
Argo & White (2012; study 4)	[41]	Some concern	Some concern	Low	Low	Some concern	High
Argo & White (2012; study 5)	[41]	Some concern	Some concern	Low	Low	Some concern	High
Bialkova et al. (2019)	[43]	Low	Some concern	Low	Low	Some concern	Moderate
De Bondt et al. (2017; study 2)	[33]	Low	Some concern	Low	Low	Some concern	Moderate
De Bondt et al. (2017; study 3)	[33]	Low	Some concern	Some concern	Low	Some concern	High
Eykelenboom et al. (2018)	[53]	Low	Some concern	Low	Low	Some concern	Moderate
Fenko et al. (2014)	[66]	Low	Some concern	Low	Low	Some concern	Moderate
Forman et al. (2009)	[59]	Some concern	Some concern	Low	Low	Low	Moderate
Goodman et al. (2012)	[68]	Low	Some concern	Low	Low	Some concern	Moderate
Graham et al. (2016)	[40]	Low	Some concern	Low	Low	Some concern	Moderate
Grummon et al. (2019)	[69]	Low	Some concern	Low	Low	Low	Moderate
Gutjar et al. (2014)	[78]	Low	Some concern	Low	Low	Some concern	Moderate
Haire & Raynor (2014)	[54]	Low	Some concern	Low	Low	Low	Moderate
Huyghe et al. (2017; study 2)	[57]	Low	Some concern	Some concern	Low	Some concern	High
Huyghe et al. (2017; study 3)	[57]	Low	Some concern	Some concern	Low	Some concern	High
Huyghe et al. (2017; study1)	[57]	Low	Some concern	Low	Low	Some concern	Moderate
Julia et al. (2016)	[63]	Low	Some concern	Low	Low	Low	Moderate
Keller et al. (2012; study 2)	[45]	Some concern	Some concern	Low	Low	Low	Moderate
Keller et al. (2012; study 3)	[45]	Low	Some concern	Low	Low	Some concern	Moderate
Koenigstorfer et al. (2014; study 1)	[65]	Some concern	Some concern	Low	Low	Some concern	High
Koenigstorfer et al. (2014; study 2)	[65]	Low	Some concern	Low	Low	Some concern	Moderate
Koenigstorfer, Groeppel-Klein et al. (2013; study 2)	[75]	Some concern	Some concern	Low	Low	Some concern	High
Koenigstorfer, Wasowicz-Kirylo et al. (2013)	[64]	Low	Some concern	Low	Low	Some concern	Moderate
Leonard et al. (2019; study 2)	[46]	Some concern	Some concern	Low	Low	Some concern	High
Leonard et al. (2019; study 3)	[46]	Some concern	Some concern	Low	Low	Some concern	High
Letona et al. (2014)	[47]	Some concern	Some concern	Low	Low	Low	Moderate
Lima et al. (2019)	[39]	Low	Some concern	Low	Low	Some concern	Moderate
Machín et al. (2019)	[73]	Low	Some concern	Low	Low	Some concern	Moderate
Mantzari et al. (2019)	[61]	Low	Some concern	Low	Low	Some concern	Moderate
Newman et al. (2014; study 2)	[74]	Low	Some concern	Low	Low	Some concern	Moderate
Neyens et al. (2015)	[50]	Low	Low	Low	Some concern	Some concern	Moderate
Raynor et al. (2009)	[56]	Low	Some concern	Some concern	Low	Some concern	High
Roberto et al. (2012)	[62]	Low	Some concern	Low	Low	Some concern	Moderate
Spanos et al. (2015)	[42]	Low	Some concern	Low	Low	Some concern	Moderate
Stroebele et al. (2009)	[55]	Low	Low	Low	Low	Low	Low
Tal et al. (2017)	[49]	Low	Some concern	Low	Low	Some concern	Moderate
van Kleef et al. (2014)	[52]	Low	Some concern	Low	Low	Some concern	Moderate
Werle et al. (2016)	[58]	Low	Some concern	Low	Low	Some concern	Moderate
