# Supplementary material for: That’s My Cue to Eat: A Systematic Review of the Persuasiveness of Front-of-Pack Cues on Food Packages for Children vs. Adults
Source: Nutrients. 2020 Apr 11;12(4):1062. doi: 10.3390/nu12041062 (PMC7230775; doi:10.3390/nu12041062)
Supplement: Supplementary file 1 [file nutrients-12-01062-s001.zip › S5. Risk of bias assessment for non-randomized trials.xlsx]

## Sheet: Bias assessment
NON-RANDOMIZED TRIAL (ROBINS)
Authors	Reference article nr.	Bias due to confounding	Bias in selection of participants into the study	Bias in classification of interventions	Bias due to deviations from intended interventions	Missing outcome bias	Measurement of outcome bias	Selection of reported result bias	Total risk of bias
Aschemann-Witzel & Hamm (2010)	[77]	Low	Low	Low	Low	Low	Low	Moderate	Moderate
Cioffi et al. (2015)	[67]	Moderate	Low	Low	Low	Low	Low	Moderate	Moderate
Gomes et al. (2014)	[60]	Low	Low	Low	Low	Low	Low	Moderate	Moderate
Leonard et al. (2019; study 1a)	[46]	Low	Low	Low	Low	Low	Low	Moderate	Moderate
Leonard et al. (2019; study 1b)	[46]	Low	Low	Low	Low	Low	Low	Moderate	Moderate
Leonard et al. (2019; study 1c)	[46]	Low	Low	Low	Low	Low	Low	Moderate	Moderate
Macalister & Ethridge (2019)	[51]	Low	Low	Low	Low	Low	Low	Moderate	Moderate
Poquet et al. (2019)	[38]	Moderate	Low	Low	Low	Low	Low	Moderate	Moderate
Roberto et al. (2010)	[48]	Low	Low	Low	Low	Low	Low	Moderate	Moderate
Sacks et al. (2009)	[71]	Moderate	Low	Low	Low	Moderate	Low	Moderate	Moderate
Smed et al. (2019)	[72]	Moderate	Low	Low	Low	Low	Low	Moderate	Moderate
Steinhauser et al. (2019)	[76]	Low	Low	Low	Low	Low	Low	Moderate	Moderate
Wegman (2018)	[70]	Low	Low	Low	Low	Low	Low	Moderate	Moderate
